# Supplementary material for: Performance of critical care prognostic scoring systems in low and middle-income countries: a systematic review
Source: Crit Care. 2018 Jan 26;22:18. doi: 10.1186/s13054-017-1930-8 (PMC5787236; doi:10.1186/s13054-017-1930-8)
Supplement: Supplementary file 1 — A table presenting the search terms used. (XLSX 27 kb) [file 13054_2017_1930_MOESM1_ESM.xlsx]

## Sheet: Sheet1
Additional file 1- Search terms
	Search area	Search terms
A	Critical Care	Critical care OR Intensive care [MeSH Terms:noexp]
B	Prognostic scoring system	Prognostic [MeSH Terms:noexp] OR Predictive [MeSH Terms:noexp] OR OR Mortality [MeSH Terms:noexp] OR Survival [MeSH Terms:noexp] AND Scoring system [MeSH Terms:noexp] OR Rating system [MeSH Terms:noexp] OR
C	Scoring systems	APACHE OR SAPS OR MPM
D	Country	Middle income' OR 'Low income' OR 'Resource limited' OR 'Developing country'
	(A and B) and (A and C) (A AND (B OR C))
	D - hand searched after initial database search produced poor results.
